# Supplementary material for: Effects of Molecular Crowding and Betaine on HSPB5 Interactions, with Target Proteins Differing in the Quaternary Structure and Aggregation Mechanism
Source: Int J Mol Sci. 2022 Dec 6;23(23):15392. doi: 10.3390/ijms232315392 (PMC9737104; doi:10.3390/ijms232315392)
Supplement: Supplementary file 1 [file ijms-23-15392-s001.zip]

Archive with 1 entries (1 files):
- ijms-2072776-supplementary.pdf
